# Supplementary material for: Hfq protein and GcvB small RNA tailoring of oppA target mRNA to levels allowing translation activation by MicF small RNA in Escherichia coli
Source: RNA Biol. 2023 Mar 1;20(1):59–76. doi: 10.1080/15476286.2023.2179582 (PMC9988348; doi:10.1080/15476286.2023.2179582)
Supplement: Supplemental Material [file KRNB_A_2179582_SM2059.zip]

Archive with 5 entries (5 files):
- sup file.docx
- Supplementary_Table_S1 (1).xlsx
- Supplementary_Table_S2 (1).xlsx
- Supplementary_Table_S3 (1).xlsx
- Supplementary_Table_S4 (1).xlsx
