# Supplementary material for: Hfq protein and GcvB small RNA tailoring of oppA target mRNA to levels allowing translation activation by MicF small RNA in Escherichia coli
Source: RNA Biol. 2023 Mar 1;20(1):59–76. doi: 10.1080/15476286.2023.2179582 (PMC9988348; doi:10.1080/15476286.2023.2179582)
Supplement: Supplemental Material [file KRNB_A_2179582_SM2059.zip › Supplementary_Table_S1 (1).xlsx]

## Sheet: Table S1. Strains
Table S1. List of all strains used in this study
Strain	Genotype	Reference/Source
AE157	Δara714 leu+; TcyJ-LacZ	(Lalaouna et al., 2019)
DL994	DY330 [W3110 delta-lacU169 gal490 lambda-cI857 delta-(cro-bioA); ΔmicF::kan	(Lalaouna et al., 2015)
DL1032	EM1055; ΔmicF::kan	EM1055 + P1(DL994)
DL1035	EM1055; ΔgcvB::kan	(Lalaouna et al., 2019)
DL1065	Δara714 leu+; ΔmicF::kan	EM1451 + P1(DL1032)
DL1075	rne131 zce-726::Tn10; hfq-3xFLAG; ΔaraB; micF::kan	(Lalaouna et al., 2015)
DY330	W3110 DlacU169 gal490 l-cI857 Δ(cro-bioA)	(Yu et al., 2000, 200)
EM1055	MG1655 lacX74 (WT)	(Massé and Gottesman, 2002)
EM1277	EM1055; rne3071 zce-726::Tn10	(Massé et al., 2003)
EM1377	EM1055; rne131 zce-726::Tn10	(Massé et al., 2003)
EM1451	EM1055 Δara714 leu+	(Desnoyers et al., 2009)
GD520	EM1055; ΔaraB	(Salvail et al., 2013)
GD641	rne131 zce-726::Tn10; hfq-3xFLAG; ΔaraB	(Lalaouna et al., 2015)
HS271	EM1055; ΔgcvB::tet	This study
HS397	EM1055; ΔaraB	GD520, FLIP
KK2562	MG1655 hfq-Y25D	Gift from S. Gottesman Lab (Zhang et al., 2013)
KP1149	DY330 [W3110 DlacU169 gal490 l-cI857 Δ(cro-bioA)] hfq-3xFLAG::kan	This study
KP1150	EM1055; hfq-3xFLAG::kan	EM1055 + P1(KP1149)
KP1391	MG1655; rpsA-link-kan	(Duval et al., 2013)
KP1392	MG1655; rpsAΔ56::kan	(Duval et al., 2013)
KP1393	EM1055; rpsA-link-kan	This study, EM1055 + P1(KP1391)
KP1432	EM1055; rpsAΔ56::kan	This study, EM1055 + P1(KP1392)
KP1758	MG1655 hfq Y25D-3xFLAG::kan	This study, pKD46-based transformation in strain KK2562
KP1776	EM1055; hfq Y25D-3xFLAG::kan	This study, EM1055 + P1(KP1758)
KP2242	EM1055; hfq-link-kan	This study, pKD46-based transformation in WT strain
KP2257	EM1055; hfq-link-kan	This study, pKD46-based transformation in strain KK2562
KP2258	EM1055; hfq-link-kan	This study, EM1055 + P1(KP2242)
KP2261	EM1055; hfq Y25D-link-kan	This study, EM1055 + P1(KP2257)
MCC337	Δara714 leu+; ΔmicF	This study, DL1065 FLIP
MCC339	Δara714 leu+; P2_OppA-LacZ	This study, EM1451 + λ(pRS1551-P2_oppA-lacZ)
MCC437	EM1055; Δlrp::cat	This study, pKD46-based transformation in WT strain
MCC466	Δara714 leu+; ΔgcvB::tet	This study, EM1451 + P1(HS271)
MCC735	Δara714 leu+; hfq Y25D-3xFLAG::kan	This study, EM1451 + P1(KP1776)
MCC779	Δara714 leu+; OmpF-LacZ	This study, EM1451 + λ(pRS1551-ompF-lacZ)
MCC783	Δara714 leu+; ΔmicF; OmpF-LacZ	This study, MCC337 + λ(MCC779)
MCC784	Δara714 leu+; ΔmicF::kan; OmpF-LacZ	This study, DL1065 + λ(MCC779)
MCC797	Δara714 leu+; ΔmicF; OmpF-LacZ; hfq-3xFLAG	This study, MCC783 + P1(KP1150)
MCC799	Δara714 leu+; ΔmicF; OmpF-LacZ; hfq-Y25D-3xFLAG	This study, MCC783 + P1(KP1776)
MCC834	EM1055; oppA-1xFLAG::kan	This study, pKD46-based transformation in WT strain
MCC901	rne131 zce-726::Tn10; ΔaraB::kan	This study, EM1377 + p1(GD520)
MCC902	rne131 zce-726::Tn10; ΔaraB	This study, MCC901 FLIP
MCC903	rne131 zce-726::Tn10; ΔaraB; ΔmicF::kan	This study, MCC902 + P1(DL1032)
MCC943	Δara714 leu+; OppA-LacZ	This study, EM1451 + λ(pRS1551-oppA-lacZ)
MCC944	Δara714 leu+; OppA-LacZ; ΔmicF::kan	This study, MCC943 + P1(DL1032)
MCC998	EM1055; gcvBΔR1::cat	This study, pKD46-based transformation in WT strain
MCC1011	Δara714 leu+; gcvBΔR1::cat	This study, EM1451 + P1(MCC998)
MCC1012	Δara714 leu+; ΔmicF::kan; gcvBΔR1::cat	This study, DL1065 + P1(MCC998)
MCC1013	Δara714 leu+; ΔgcvB::tet; ΔmicF::kan	This study, MCC466 + P1(DL1032)
MCC1014	Δara714 leu+; ΔgcvB::tet; OppA-LacZ	This study, MCC466 + λ(MCC943)
MCC1015	Δara714 leu+; ΔgcvB::tet; ΔmicF::kan; OppA-LacZ	This study, MCC1013 + λ(MCC943)
MCC1017	Δara714 leu+; ΔgcvB::tet; ΔmicF::kan; OmpF-LacZ	This study, MCC1013 + λ(MCC779)
MCC1023	Δara714 leu+; OppA-LacZ; Δlrp::cat	This study, MCC943 + P1(MCC437)
MCC1025	Δara714 leu+; ΔmicF::kan; gcvBΔR1::cat; OppA-LacZ	This study, MCC1012 + λ(MCC943)
MCC1038	Δara714 leu+; oppA-lacZ	This study, EM1451 + λ(pFRΔ-oppA-lacZ)
MCC1041	Δara714 leu+; OppA-LacZ; Δlrp::cat; ΔmicF	This study, MCC1041 + P1(DL1032)
MCC1042	Δara714 leu+; oppA-lacZ; ΔmicF::kan	This study, MCC1038 + P1(DL1032)
MCC1047	Δara714 leu+; hfq Y25D-3xFLAG::kan; OppA-LacZ	This study, MCC735 + λ(MCC943)
MCC1048	Δara714 leu+; ΔmicF; hfq-3xFLAG::kan	This study, MCC337 + P1(KP1150)
MCC1049	Δara714 leu+; ΔmicF; hfq Y25D-3xFLAG::kan	This study, MCC337 + P1(KP1776B)
MCC1050	Δara714 leu+; ΔmicF; hfq-3xFLAG::kan; OppA-LacZ	This study, MCC1048 + λ(MCC943)
MCC1051	Δara714 leu+; ΔmicF; hfq Y25D-3xFLAG::kan; OppA-LacZ	This study, MCC1049 + λ(MCC943)
MCC1057	Δara714 leu+; ΔmicF; hfq-3xFLAG::kan; ΔgcvB::tet	This study, MCC1048 + P1(HS271)
MCC1059	Δara714 leu+; ΔmicF; hfq Y25D-3xFLAG::kan; ΔgcvB::tet	This study, MCC1049 + P1(HS271)
MCC1076	Δara714 leu+; ΔmicF; OppA-LacZ	This study, MCC337 + λ(MCC943)
MCC1089	Δara714 leu+; OppA-LacZ; hfq-3xFLAG::kan	This study, MCC943 + p1(KP1150)
MCC1153	Δara714 leu+; ΔmicF::kan; TcyJ-LacZ	This study, DL1065 + λ(AE157)
MCC1154	Δara714 leu+; ΔgcvB::tet; TcyJ-LacZ	This study, MCC466 + λ(AE157)
MCC1155	Δara714 leu+; ΔmicF::kan; ΔgcvB::tet; TcyJ-LacZ	This study, MCC1013 + λ(AE157)
MCC1163	Δara714 leu+; ΔmicF; hfq-3xFLAG::kan; ΔgcvB::tet; OppA-LacZ	This study, MCC1057 + λ(MCC943)
MCC1165	Δara714 leu+; ΔmicF; hfq Y25D-3xFLAG::kan; ΔgcvB::tet; OppA-LacZ	This study, MCC1059 + λ(MCC943)
MCC1174	Δara714 leu+; OppAUCG-LacZ	This study, EM1451 + λ(pRS1551-oppAUCG-lacZ)
MCC1181	Δara714 leu+; ΔmicF::kan; OppAUCG-LacZ	This study, DL1065 + λ(MCC1174)
MCC1188	rne131 zce-726::Tn10; ΔaraB; ΔmicF::kan; OppA-LacZ	This study, MCC903 + λ(MCC943)
MCC1270	rne131 zce-726::Tn10; ΔaraB; ΔmicF::kan; OmpF-LacZ	This study, MCC903 + λ(MCC779)
MCC1273	EM1055; hfq-3xFLAG::kan; ΔgcvB::tet	This study, KP1150 + P1(HS271)
MCC1282	EM1055; ΔaraB; OmpF-LacZ	This study, HS397 + λ(MCC779)
MCC1297	EM1055; ΔaraB; OmpF-LacZ; micF::kan	This study, MCC1282 + P1(DL1032)
MCC1313	EM1055; ΔaraB; OppA-LacZ	This study, HS397 + λ(MCC943)
MCC1314	EM1055; ΔaraB; OppA-LacZ; micF::kan	This study, MCC1313 + P1(DL1032)
MCC1395	Δara714 leu+; ΔgcvB::tet; ΔmicF; OppA-LacZ	This study, MCC1015 FLIP
MCC1438	Δara714 leu+; P1_oppA-lacZ	This study, EM1451 + λ(pFRΔ-P1_oppAprom-lacZ)
MCC1451	Δara714 leu+; P1_oppA-lacZ; ΔmicF::kan	This study, MCC1438 + P1(DL1032)
MCC1454	EM1055; oppA-1xFLAG::kan	This study, MCC834 + P1(MCC834)
MCC1455	EM1055; ΔgcvB::tet; oppA-1xFLAG::kan	This study, HS271 + P1(MCC834)
MCC1456	EM1055; rne131 zce-726::Tn10; oppA-1xFLAG::kan	This study, EM1377 + P1(MCC834)
MCC1457	EM1055; oppA-1xFLAG	This study, MCC1454 FLIP
MCC1458	EM1055; oppA-1xFLAG; hfq-link-kan	This study, MCC1457 + P1(KP2258)
MCC1459	EM1055; oppA-1xFLAG; hfq Y25D-link-kan	This study, MCC1457 + P1(KP2261)
MCC1466	Δara714 leu+; OppA-LacZ; rpsA-link-kan	This study, MCC943 + P1(KP1393)
MCC1467	Δara714 leu+; ΔmicF; OppA-LacZ; rpsA-link-kan	This study, MCC1076 + P1(KP1393)
MCC1473	Δara714 leu+; OppAΔ399-LacZ	This study, EM1451 + λ(pRS1551-oppAΔ399-lacZ)
MCC1483	rne131 zce-726::Tn10; ΔgcvB::kan	This study, EM1377 + P1(DL1035)
MCC1485	Δara714 leu+; OppAΔ399-LacZ; ΔmicF::kan	This study, MCC1473 + P1(DL1032)
MCC1486	Δara714 leu+; OppA-LacZ; Δhfq::kan	This study, MCC943 + P1(KP1224)
MCC1487	Δara714 leu+; ΔgcvB::tet; ΔmicF; OppA-LacZ; Δhfq	This study, MCC1395 + P1(KP1224)
MCC1488	Δara714 leu+; OppA-LacZ; rpsAΔ56::kan	This study, MCC943 + P1(KP1432)
MCC1489	Δara714 leu+; ΔmicF; OppA-LacZ; rpsAΔ56::kan	This study, MCC1076 + P1(KP1432)
MCC1501	Δara714 leu+; OppAΔ399-LacZ; ΔgcvB::tet	This study, MCC1473 + P1(HS271)
MCC1502	Δara714 leu+; ΔmicF::kan; ΔgcvB::tet; OppA-LacZ	This study, MCC944 + P1(HS271)
MCC1504	Δara714 leu+; OppAΔ399-LacZ; ΔmicF::kan; ΔgcvB::tet	This study, MCC1485 + P1(HS271)
MCC1514	Δara714 leu+; OppAΔ399-LacZ; ΔmicF	This study, MCC1485 FLIP
MCC1515	Δara714 leu+; OppAΔ399-LacZ; hfq Y25D-3xFLAG::kan	This study, MCC1473 + P1(KP1776)
MCC1516	Δara714 leu+; OppAΔ399-LacZ; ΔmicF; hfq Y25D-3xFLAG::kan	This study, MCC1514 + P1(KP1776)
MCC1219	Δara714 leu+; YjbJ-LacZ	This study, EM1451 + λ(pRS1551-yjbJ-lacZ)
MCC1224	Δara714 leu+; YjbJ-LacZ; micF::kan	This study, MCC + P1(DL1032)
