# Supplementary material for: Hfq protein and GcvB small RNA tailoring of oppA target mRNA to levels allowing translation activation by MicF small RNA in Escherichia coli
Source: RNA Biol. 2023 Mar 1;20(1):59–76. doi: 10.1080/15476286.2023.2179582 (PMC9988348; doi:10.1080/15476286.2023.2179582)
Supplement: Supplemental Material [file KRNB_A_2179582_SM2059.zip › Supplementary_Table_S2 (1).xlsx]

## Sheet: Table S2. Plasmids
Table S2. List of all plasmids used in this study
Plasmid	Description	Reference/Source
pNM12	pBAD24 derivative, ColE1 origin of replication, arabinose inducible promoter, AmpR	(Majdalani et al., 1998)
pBAD-micF	Over expression of micF upon arabinose induction	(Lalaouna et al., 2015a)
pBAD-micFCGA	Over expression of micFCGA upon arabinose induction	This study
pBAD-MS2-micF	Over expression of MS2-micF upon arabinose induction	(Lalaouna et al., 2015a)
pBAD-MS2	Over expression of the MS2 tag upon arabinose induction	(Desnoyers and Massé, 2012)
pBAD-gcvBΔR1	Used as a template for chromosomal mutation of gcvB to gcvBΔR1	(Lalaouna et al., 2019, 3)
pFRΔ	pRS1553 derivative (for construction of transcriptional fusions)	(Repoila and Gottesman, 2001)
pRS1551	Plasmid for construction of translational fusions	(Simons et al., 1987)
pKD3	Template for amplification of chloramphenicol resistance gene	(Datsenko and Wanner, 2000)
pKD4	Template for amplification of kanamycin resistance gene	(Datsenko and Wanner, 2000)
pKD46	Repts, AmpR, Rec recombinase expression vector	(Datsenko and Wanner, 2000)
pFRΔ-oppA+term	Expression of oppA 5'UTR and part of the CDS + T7 transcriptional terminator	This study
pFRΔ-oppA-MS2+term	Expression of oppA 5'UTR and part of the CDS tagged with MS2 + T7 transcriptional terminator	This study
pFRΔ-oppA-lacZ	oppA transcriptional lacZ fusion	This study
pRS1551-oppA-lacZ	oppA translational lacZ fusion	This study
pRS1551-P2_oppA-lacZ	oppA translational lacZ fusion (expression from P2 promoter)	This study
pRS1551-oppAUCG-lacZ	oppAUCG translational lacZ fusion	This study
pRS1551-ompF-lacZ	ompF translational lacZ fusion	This study
pFRΔ-P1_oppAprom	oppA promoter P1 promoter fusion	This study
pRS1551-oppAΔ399	oppAΔ399 translational lacZ fusion	This study
pCP20	Yeast Flp recombinase gene and FLP expression vector	(Cherepanov and Wackernagel, 1995)
