# Supplementary material for: Hfq protein and GcvB small RNA tailoring of oppA target mRNA to levels allowing translation activation by MicF small RNA in Escherichia coli
Source: RNA Biol. 2023 Mar 1;20(1):59–76. doi: 10.1080/15476286.2023.2179582 (PMC9988348; doi:10.1080/15476286.2023.2179582)
Supplement: Supplemental Material [file KRNB_A_2179582_SM2059.zip › Supplementary_Table_S3 (1).xlsx]

## Sheet: Table S3. Oligonucleotides
Table S3. List of all oligonucleotides used in this study
Oligo	Sequence 5’- 3’	Description
EM194	GCCGGATCCCAGGTCCAGCAGTTACCAAAGTTTTTGATCGCTG	Fwd verification pFRΔ / pRS1551
EM195	TTTTCACCAGCCAGGTCCAG	Rv verification pFRΔ / pRS1551
EM111	GAGGTACCAGCGCGGTTTGATC	Oligo1 for λ verification (double insertion)
EM112	TTTAATATATTGATATTTATATCATTTTACGTTTCTCGTTC	Oligo2 for λ verification (double insertion)
EM113	ACTCGTCGCGAACCGCTTTC	Oligo3 for λ verification (double insertion)
EM4426	CCATCGAATCATCATTAACTTTATTTATTACCGTCATTC	Fwd construct micFCGA (MscI)
EM2681	CATAGCATGCAAAAAAAACCGAATGCGAGGCATCC	Rv construct micFCGA (SphI)
EM3995	CGTACCCTGATGGTGTACGTTACATTAGCGCAGCCAGAACGCCAG	Rv oppA + STOP + MS2 (partial)
EM3996	CCCCAAGGGGTTATGCTAGTTACATTAGCGCAGCCAGAACGCCAG	Rv oppA + STOP + T7-terminator (partial)
EM1576	CCCCAAGGGGTTATGCTAGCAGACCCTGATGGTGTCTGAAAAACGTACCCTGATGGTGTACG	Rv MS2 + T7-terminator (partial)
EM1577	GCTAGGGATCCCAAAAAACCCCTCAAGACCCGTTTAGAGGCCCCAAGGGGTTATGCTAG	Rv T7-terminator (BamHI)
EM1320	CAGTTGAATTCGCCTTTGGTAGAGGAAAGTGC	Fwd construct for P2 oppA (EcoRI)
EM4513	CAGTTGAATTCGGGATTGAATTTATCGTTACTGGTATTAAGG	Fwd construct for P1 oppA (EcoRI)
EM1321	GCATCGGATCCATTAGCGCAGCCAGAACGCCAGCT	Rv construct oppA trx/trl fusions (BamHI)
EM4466	CCAGTAATTATAATGAGGGTCGCCAAAAAACAATGACC	Fwd construct oppAUCG
EM4467	GGTCATTGTTTTTTGGCGACCCTCATTATAATTACTGG	Rv construct oppAUCG
EM3895	CCGGAATTCGTGATTCCGTTCCCACGTACTC	Fwd construct ompF trl fusions (EcoRI)
EM3896	CGCGGATCCAGAGCAGGGACGATCACTGCCAG	Rv construct ompF trl fusions (BamHI)
EM4592	ACTTCCTGAGCCGGAACGAAAA	Fw gcvB
EM4587	GAAGCAGCTCCAGCCTACACGTAATTCGCGATCGCAAGGTAAAAAAAAGCACCGCAATTA	Rv #1 construct gcvBΔR1
EM4588	TCAACCGTACTGACGTGAAAGAGATGGTCGAACTGGATCACATATGAATATCCTCCTTAG	Rv #3 construct gcvBΔR1
EM2982	TGTAATACGACTCACTATAGGGCTATCATCATTAACTTTATTTATTACCG	Fwd T7-micF
EM2983	AAAAAAAACCGAATGCGAGGCATCCGG	Rv micF
EM4528	TGTAATACGACTCACTATAGGGATCGACATAAGGTGATCGTCTG	Fwd T7-oppA
EM3438	CTTCTGAACCATTGTTACGTACC	Rv oppA
EM1215	TGTAATACGACTCACTATAGGGACTTCCTGAGCCGGAACGAAAAG	Fwd T7-gcvB
EM1216	GGTAAAAAAAGCACCGCAATTAGGCGGTGC	Rv gcvB
EM4665	CTGGTATTAACCAGCATGTG	Rv oppAΔRBS
EM5095	CAGAATAAATAAAGTCGGTGATAGTAATACCAGCAGAAAGTCTCCGAGCCTG	Fwd construct oppAΔ399
EM5096	CAGGCTCGGAGACTTTCTGCTGGTATTACTATCACCGACTTTATTTATTCTG	Rv construct oppAΔ399
EM4393	GACTACAAAGATGACGACGATAAATAGTAAGTGTAGGCTGGAGCTGCT	Fwd#1 oppA-1xFLAG
EM4091	GACACCGTGGAGCAGGACACTCCTGCCCCACGTATTGCCACATATGAATATCCTCCTTAG	Rv#1 oppA-1xFLAG
EM4394	GGATAATACCTATACCCGGAATATGTACATTGTGAAGCACGACTACAAAGATGACGACG	Fwd #2 oppA+3xflag
EM5064	GCATCGGATCCTGGAATTAATAATATCATTTCAATTATTCTTCAGC	Rv P1_oppAprom
EM3647	AATATCTGGCATGTTGTACTAAAAATCGATGTTTTGCTTGTGTAGGCTGGAGCTGCTTC	Fwd construct Δlrp
EM3648	GTGTTAGCGCGTCTTAATAACCAGACGATTACTCTGCTTGCATATGAATATCCTCCTTAG	Rv construct Δlrp
EM215	ACTCGACATCTTGGTTACCG	Fwd amplification of the tetracycline cassette
EM216	CAAGAGGGTCATTATATTTCG	Rv amplification of the tetracycline cassette
EM1247	TTCTACCAGCAAATACCTATAGTGGCGGCACTTCCTGAGCCGGAAACTCGACATCTTGGTTACCG	Fwd construct gcvB::tet
ME1248	TCGCGATCGCAAGGTAAAAAAAAGCACCGCAATTAGGCGGTGCTCAAGAGGGTCATTATATTTCG	Rv construct gcvB::tet
EM4518	CTATCACCGACTTTATTTATTC	Rv for Primer extension P1-P2-Cleavage site
EM4516	GCACAATAATTTAACAATTG	Rv for Primer extension P1
EM3551	CGACATTCCCTGCCATTAGC	Rv for Toeprinting assay on oppA
EM4835	GAATACTTCCGCGCAACAGGACAGCGAAGAAACCGAATAAGTGTAGGCTGGAGCTGCTTC	Fwd Hfq-link-kan
EM4836	GGATCGCTGGCTCCCCGTGTAAAAAAACAGCCCGAAACCCATATGAATATCCTCCTTAG	Rv Hfq-link-kan
EM1810	CAAAGTACAAATAAGCATATAAGG	Fwd Hfq
EM4473	GGATCGCTGGCTCCCCGTG	Rv #2 Hfq-3x-Flag
EM1689	GACTACAAAGACCATGACGGTGATTATAAAGATCATGATATCGACTACAAAGATGACGACGATAAATAGTAAGTGTAGGCTGGAGCTGCT	Fwd #1 Hfq-3x-Flag
EM1690	GGATCGCTGGCTCCCCGTGTAAAAAAACAGCCCGAAACCTTACATATGAATATCCTCCTTAG	Rv Hfq and Rv Hfq-3x-Flag
EM1691	GCAGAATACTTCCGCGCAACAGGACAGCGAAGAAACCGAAGACTACAAAGACCATGACGG	Fwd #2 Hfq-3x-Flag
EM4860	CAGTTGAATTCGTGCCGCCAGTCGGGGATCG	Fwd construct yjbJ trl fusions (EcoRI)
EM4861	GCATCGGATCCCAGCGATATTCATTGCGGGTTTCC	Rv construct yjbJ trl fusions (BamHI)
EM4436	TGTAATACGACTCACTATAGGCGAATCATCATTAACTTTATTTATTACCG	Fwd T7-micFCGA
