# Supplementary material for: Hfq protein and GcvB small RNA tailoring of oppA target mRNA to levels allowing translation activation by MicF small RNA in Escherichia coli
Source: RNA Biol. 2023 Mar 1;20(1):59–76. doi: 10.1080/15476286.2023.2179582 (PMC9988348; doi:10.1080/15476286.2023.2179582)
Supplement: Supplemental Material [file KRNB_A_2179582_SM2059.zip › Supplementary_Table_S4 (1).xlsx]

## Sheet: Table S4. Gene Enrichment
Table S4. Genes enriched in MAPS and RIL-Seq or predicted to interact with MicF by CopraRNA
Gene	MAPS (ratio)a	Recovered in RIL-Seqb	CopraRNA (Energy, kcal/mol)c	Function
MAPS + RIL-Seq + CopraRNA
ompF	211.87	Yes	-18.5	outer membrane porin 1a (Ia;b;F)
dinF_yjbJ	26.73	Yes	-13.25	DNA damage-inducible protein F_IGR_putative stress response protein
ychE_oppA	14.34	Yes	-16.4	MarC family putative inner membrane protein_IGR_oligopeptide ABC transporter periplasmic binding protein
lrp	9.57	Yes	-21.69	leucine-responsive global transcriptional regulator
fliY (tcyJ)_fliZ	4.33	Yes	-11.21	cystine transporter subunit_IGR_ DNA-binding transcriptional regulator
MAPS + RIL-Seq
yhgN	98.24	Yes		MarC family putative inner membrane protein
yccJ	14.05	Yes		PF13993 family protein YccJ
mazG	5.68	Yes		nucleoside triphosphate pyrophosphohydrolase
MAPS + CopraRNA
qorA	36.84		-12.29	quinone oxidoreductase NADPH-dependent
ysaB	22.39		-16.91	uncharacterized protein
yjaB	20.95		-9.42	GNAT-family putative N-acetyltransferase; acetyl coenzyme A-binding protein
feaB	19.5		-11.89	phenylacetaldehyde dehydrogenase
grpE	10.65		-12.03	heat shock protein
caiF	10.11		-11.03	cai operon transcriptional activator
ydaM(dgcM)_ydaN(zntB)	6.38		-17.19	diguanylate cyclase DgcM_IGR_Zn2+:H+ symporter // putative Zn(II) transporter
fieF	5.87		-7.92	ferrous iron and zinc transporter
mlaA_yfdC	4.82		-8.1	intermembrane phospholipid transport system - outer membrane lipoprotein MlaA_IGR_inner membrane protein
bacA	4.7		-10.04	undecaprenyl pyrophosphate phosphatase
metN	4.54		-18.57	DL-methionine transporter subunit
tcdA	4.33		-11.6	tRNA threonylcarbamoyladenosine dehydratase; sulfur acceptor for CsdA
ynfK	4.33		-13.04	putative dethiobiotin synthetase
cpxR_cpxP	3.76		-10.34	DNA-binding transcriptional dual regulator_IGR_periplasmic protein
mazF	3.73		-10.78	mRNA interferase toxin antitoxin is MazE
yhbE	3.61		-10.77	EamA family inner membrane putative transporter
seqA	3.52		-15.48	negative modulator of initiation of replication
pth_ychH	3.25		-11.03	peptidyl-tRNA hydrolase_IGR_stress-induced protein
atpI	3.13		-13.67	ATP synthase membrane-bound accessory factor
obgE	3.02		-17.58	GTPase involved in cell partitioning and DNA repair
RIL-Seq + CopraRNA
csrA		Yes	-13.42	pleiotropic regulatory protein for carbon source metabolism
MAPS or RIL-Seq or CopraRNA
aaeR			-11.65	transcriptional regulator for aaeXAB operon
acs	7.7			acetyl-CoA synthetase (AMP-forming)
adeD			-5.38	cryptic adenine deaminase
agaR			-10.52	transcriptional repressor of the aga regulon
aldA	7.51			lactaldehyde dehydrogenase
amtB			-9.48	ammonium transporter
araB_araC	3.54			ribulokinase_IGR_DNA-binding transcriptional dual regulator
araJ	3.48			putative transport protein, member of the major facilitator superfamily (MFS) of transporters
araJ_sbcC	7.7			putative transport protein_IGR_ATP-dependent structure-specific DNA nuclease - SbcC subunit
argC			-10.25	N-acetyl-gamma-glutamylphosphate reductase NAD(P)-binding
argP			-17.11	transcriptional regulator for arginine transport and DNA replication genes; replication initiation inhibitor
argR	36.84			DNA-binding transcriptional dual regulator ArgR
argR_yhcN	33.23			DNA-binding transcriptional dual regulator_IGR_DUF1471 domain-containing stress-induced protein
ascG			-10.13	asc operon transcriptional repressor; prpBC operon repressor
asd_yhgN	3.37			aspartate-semialdehyde dehydrogenase_IGR_MarC family putative inner membrane protein
aspA			-12.92	aspartate ammonia-lyase
astD			-15.44	succinylglutamic semialdehyde dehydrogenase
atpB			-11.34	Fo sector of membrane-bound ATP synthase subunit a
bamD_raiA	3.12			outer membrane protein assembly factor_IGR_ribosome-associated inhibitor A
bcsB			-10.41	regulator of cellulose synthase cyclic di-GMP binding
bfr	8.19			bacterioferritin
bolA			-10.01	Stationary phase morphogene transcriptional repressor for mreB; also regulator for dacA dacC and ampC
carA			-10.1	carbamoyl phosphate synthetase small subunit glutamine amidotransferase
cbpM			-7.72	modulator of CbpA co-chaperone
cdaR	4.21			DNA-binding transcriptional activator, carbohydrate diacid regulator
cdh			-10.38	CDP-diacylglycerol phosphotidylhydrolase
cheB			-10.46	fused chemotaxis regulator: protein-glutamate methylesterase in two-component regulatory system with CheA
cirA			-12.92	colicin IA outer membrane receptor and translocator; ferric iron-catecholate transporter
clpS	3.09			specificity factor for ClpA-ClpP chaperone-protease complex
clpS_clpA	4.02			specificity factor for ClpA-ClpP chaperone-protease complex_IGR_ClpA ATP-dependent protease specificity component and chaperone
clsC	14.45			cardiolipin synthase C
cobU	5.87			cobinamide-P guanylyltransferase / cobinamide kinase
cobU_yeeH'	18.78			cobinamide-P guanylyltransferase / cobinamide kinase_IGR_uncharacterized protein
cpsB			-9.94	mannose-1-phosphate guanyltransferase
cpsG			-16.42	phosphomannomutase
cspE	3.1			transcription antiterminator and regulator of RNA stability, cold shock family of proteins
csrB	4.26			small regulatory RNA
cstA	3.9			carbon starvation protein A
cybB			-10.08	cytochrome b561
cycA			-8.71	D-alanine/D-serine/glycine transporter
cydB			-13.57	cytochrome d terminal oxidase subunit II
cydX		Yes		cytochrome bd-I ubiquinol oxidase accessory subunit
cysQ	31.42			3'(2'),5'-bisphosphate nucleotidase
dadA	3.3			D-amino acid dehydrogenase
dadX	3.7			alanine racemase 2
damX		Yes		cell division protein
dapF			-7.53	diaminopimelate epimerase
dcuA		Yes		anaerobic C4-dicarboxylate transporter
dgoR			-15.45	D-galactonate catabolism operon transcriptional repressor
dmlA			-11.31	D-malate oxidase NAD-dependent; putative tartrate dehydrogenase
dmsC			-10.7	dimethyl sulfoxide reductase anaerobic subunit C
dnaG	7.15			DNA primase
dppA	3.12			dipeptide ABC transporter periplasmic binding protein
dppA_proK	3.41			dipeptide ABC transporter periplasmic binding protein_IGR_tRNA-Pro(CGG)
dppD			-12.54	dipeptide/heme ABC transporter ATPas
dsbA			-9.14	periplasmic protein disulfide isomerase I
eamA			-9.19	cysteine and O-acetyl-L-serine efflux system
elaA	14.45			putative N-acetyltransferase
elaB			-7.52	putative membrane-anchored DUF883 family ribosome-binding protein
envY			-9.46	porin thermoregulatory transcriptional activator
eutE			-9.17	aldehyde oxidoreductase ethanolamine utilization protein
eutH			-9.16	ethanolamine transporter
fabB	3.78			3-oxoacyl-[acyl-carrier-protein] synthase 1
fadR	11.56			fatty acid metabolism regulator protein
fdrA			-11.39	putative NAD(P)-binding acyl-CoA synthetase
fecA			-8.6	TonB-dependent outer membrane ferric citrate transporter and signal transducer; ferric citrate extracellular receptor; FecR-interacting protein
fes			-12.4	enterobactin/ferrienterobactin esterase
fetB			-8.6	iron export ABC transporter permease; peroxide resistance protein
fkpA	3.64			peptidyl-prolyl cis-trans isomerase
flgM			-8.58	anti-sigma factor for FliA (sigma 28)
fliC	10.11			flagellin
fliQ			-11.32	flagellar biosynthesis protein
flxA_intK'	26			Qin prophage/PF14282 domain-containing protein FlxA_IGR_Qin prophage; protein YdfW
focA			-10.2	formate channel
folB	34.31			dihydroneopterin aldolase
fpr	49.3			flavodoxin/ferredoxin--NADP reductase
ftnB			-10.62	ferritin B putative ferrous iron reservoir
ftsK	3.36			DNA translocase
ftsX	4.36			cell division protein
ftsY			-13.38	Signal Recognition Particle (SRP) receptor
fucA	3.05			L-fuculose phosphate aldolase
fucR			-9.08	l-fucose operon activator
galS	6.5			HTH-type DNA-binding transcriptional dual regulator
gapC'	3.31
garD	8.26			galactarate dehydratase (L-threo-forming)
garR	14.09			2-hydroxy-3-oxopropionate reductase
gatA	3.22			galactitol-specific PTS enzyme IIA component
glk			-7.68	glucokinase
glmM	3.21			phosphoglucosamine mutase
glnV	6.5			tRNA-Gln(CUG)
glpQ			-9.17	periplasmic glycerophosphodiester phosphodiesterase
gltA	3.47			citrate synthase
gltA_sdhC	3.43			intergenic region
gltD			-10.79	glutamate synthase 4Fe-4S protein small subunit
gltL			-11.66	glutamate/aspartate ABC transporter ATPase
gph			-12.85	phosphoglycolate phosphatase
groS	4.06			cochaperonin GroES
gsiB			-12.67	glutathione ABC transporter periplasmic binding protein
hcaE	82.35			3-phenylpropionate/cinnamic acid dioxygenase subunit alpha
hdeB	3			acid stress chaperone HdeB
hemC			-12.98	hydroxymethylbilane synthase
hflD	4.33			high frequency lysogenization protein
hldE			-15.91	heptose 7-phosphate kinase and heptose 1-phosphate adenyltransferase
hmp	3.9			flavohemoprotein
hofQ			-22.13	DNA catabolic putative fimbrial transporter
holD			-10.86	DNA polymerase III psi subunit
holE			-10.27	DNA polymerase III theta subunit
hsdS			-17.02	specificity determinant for hsdM and hsdR
hupB	4.08			DNA-binding protein HU-beta
hycI			-9.48	protease involved in processing C-terminal end of HycE
hypB			-18.91	GTP hydrolase involved in nickel liganding into hydrogenases
iaaA	3.03			isoaspartyl peptidase
ihfA	3.3			integration host factor subunit alpha
ihfA_pheT	7.22			integration host factor subunit α_IGR_phenylalanine—tRNA ligase subunit β
ilvD			-12.17	dihydroxyacid dehydratase
ilvH			-10.97	acetolactate synthase 3 small subunit valine-sensitive
ilvN			-9.27	acetolactate synthase 1 small subunit
infA	15.81			translation initiation factor IF-1
infC			-12.35	translation initiation factor IF-3
insE1			-9.25	IS3 transposase A
kdgR			-11.91	KDG regulon transcriptional repressor
kduD	5.71			2-dehydro-3-deoxy-D-gluconate 5-dehydrogenase
kefB		Yes		glutathione-regulated potassium-efflux system protein
kgtP	3.5			alpha-ketoglutarate permease
kup			-9.05	potassium transporter
kup_rbsD	52.73			K+:H+ symporter Kup
leuA			-11.43	2-isopropylmalate synthase
leuW	3.32			tRNA-Leu(UAG)
leuW_metT	4.74			tRNA-Leu(UAG)_IGR_tRNA-Met(CAU)
ligA	3.3			DNA ligase
livG			-10.98	branched-chain amino acid ABC transporter ATPase
livK			-8.91	leucine transporter subunit
loiP	3.84			metalloprotease
lon_hupB	8			Lon protease_IGR_DNA-binding protein HU-β
lpd			-10.63	dihydrolipoyl dehydrogenase; E3 component of pyruvate and 2-oxoglutarate dehydrogenases complexes; glycine cleavage system L protein; dihydrolipoamide dehydrogenase
lpoB			-10.17	OM lipoprotein stimulator of MrcB transpeptidase
macB			-12.35	macrolide ABC transporter permease/ATPase
maeA			-13.16	malate dehydrogenase decarboxylating NAD-requiring; malic enzyme
malE			-12.98	maltose transporter subunit
marC	13.21			inner membrane protein
mazE	4.07			antitoxin
mdfA	5.63			multidrug transporter
mdlA	5.63			multidrug resistance-like ATP-binding protein
mdtB			-10.1	multidrug efflux system subunit B
menB			-9.56	dihydroxynaphthoic acid synthetase
menI			-12.09	1 4-dihydroxy-2-naphthoyl-CoA hydrolase
metB	3.8			O-succinylhomoserine(thiol)-lyase / O-succinylhomoserine lyase
metB_metL	4.48			O-succinylhomoserine(thiol)-lyase / O-succinylhomoserine lyase_IGR_fused aspartate kinase/homoserine dehydrogenase 2
metL			-12.03	Bifunctional aspartokinase/homoserine dehydrogenase 2
metT	3.87			tRNA-Met(CAU)
metW	18.42			tRNA-initiator Met(CAU)
metZ	9.63			tRNA-initiator Met(CAU)
metZ_metW	13.24			tRNA-initiator Met(CAU)_IGR_tRNA-initiator Met(CAU)
mgrB			-16.34	regulatory peptide for PhoPQ feedback inhibition
micF	47.57			small regulatory RNA
mlaA	5.06			intermembrane phospholipid transport system - outer membrane lipoprotein MlaA
mlaC			-12.17	ABC transporter maintaining OM lipid asymmetry periplasmic binding protein
mltA	3.03			membrane-bound lytic murein transglycosylase A
mobA			-16.95	molybdopterin-guanine dinucleotide synthase
moeA_iaaA	3.76			molybdopterin molybdotransferase_IGR_isoaspartyl dipeptidase proenzyme
mraZ			-12.9	RsmH methytransferase inhibitor
msyB	3.4			acidic protein
mtfA	3.09			Mlc titration factor
mtlD			-11.23	mannitol-1-phosphate dehydrogenase NAD-dependent
mtr	49.24			tryptophan:H+ symporter
mukF			-11.29	chromosome condensin MukBEF kleisin-like subunit binds calcium
murC			-10.53	UDP-N-acetylmuramate:L-alanine ligase
murG			-16.88	N-acetylglucosaminyl transferase
nanA	5.35			N-acetyl-β-neuraminate lyase / N-acetylneuraminate lyase
napA			-7.95	nitrate reductase periplasmic large subunit
nhaB_fadR	17.7			Na+:H+ antiporter NhaB_IGR_DNA-binding transcriptional dual regulator
nirB			-13.52	nitrite reductase large subunit NAD(P)H-binding
nlpE			-14.44	lipoprotein involved with copper homeostasis and adhesion
nuoA_lrhA	3.13			NADH:quinone oxidoreductase subunit A_IGR_DNA-binding transcriptional dual regulator
nuoB	3.87			NADH:quinone oxidoreductase subunit B
nuoJ			-13.62	NADH:ubiquinone oxidoreductase membrane subunit J
nusG	5.12			transcription termination factor
ompC	5.14			outer membrane porin C
ompC_micF	8.14			outer membrane porin C_IGR_small regulatory RNA MicF
opgD_ydcH	11.7			glucan biosynthesis protein D_IGR_uncharacterized protein
osmE			-8.84	osmotically-inducible lipoprotein
paaH			-8.91	3-hydroxyadipyl-CoA dehydrogenase NAD+-dependent
pabA			-8.89	aminodeoxychorismate synthase subunit II
pagP_cspE	4.19			Lipid A palmitoyltransferase_IGR_transcription antiterminator and regulator of RNA stability
parC	15.66			dimer of DNA topoisomerase IV subunit A
patD	6.32			γ-aminobutyraldehyde dehydrogenase
pgpB_yciS(lapA)	9.93			phosphatidylglycerophosphatase B_IGR_lipopolysaccharide assembly protein A
pgsA			-10.33	phosphatidylglycerophosphate synthetase
phoE			-11.22	outer membrane phosphoporin protein E
pntB			-9.01	pyridine nucleotide transhydrogenase beta subunit
poxB			-9	pyruvate dehydrogenase thiamine triphosphate-binding FAD-binding
ppdC			-12.4	putative prepilin peptidase-dependent protein
pqiC			-7.6	DUF330 family putative lipoprotein
prc	8.11			tail-specific protease
prfB		Yes		peptide chain release factor RF2
prmA	9.39			ribosomal protein L11 methyltransferase
proW			-13.08	glycine betaine/proline ABC transporter permease
ptrA			-8.02	protease III
ptsG			-13.95	fused glucose-specific PTS enzymes: IIB component/IIC component
ptsI			-13.93	PEP-protein phosphotransferase of PTS system (enzyme I)
purR			-15.06	transcriptional repressor hypoxanthine-binding
purT			-10.41	phosphoribosylglycinamide formyltransferase 2
pyrI			-16.22	aspartate carbamoyltransferase regulatory subunit
quuD			-13.48	DLP12 prophage; putative antitermination protein
rbsB	7.01			ribose ABC transporter periplasmic binding protein
rbsD	13.01			D-ribose pyranase
rcsA			-11.4	transcriptional regulator of colanic acid capsular biosynthesis
rcsC	12.18			sensor histidine kinase
rcsC_atoS	36.12			histidine kinase_IGR_sensor histidine kinase
recQ			-9.34	ATP-dependent DNA helicase
rfbC			-12.83	dTDP-4-deoxyrhamnose-3 5-epimerase
ribB	4.86			3,4-dihydroxy-2-butanone 4-phosphate synthase
rlmH			-12.18	23S rRNA m(3)Psi1915 pseudouridine methyltransferase SAM-dependent
rlmI	7.1			ribosomal RNA large subunit methyltransferase K/L
rlpA			-9.57	septal ring protein suppressor of prc minor lipoprotein
rluC			-13.13	23S rRNA pseudouridine(955 2504 2580) synthase
rng			-10.28	ribonuclease G
rph'	9.52
rppH			-8.72	RNA pyrophosphohydrolase
rpsH			-10.04	30S ribosomal subunit protein S8
rpsK			-10.33	30S ribosomal subunit protein S11
rseA			-12.83	anti-sigma factor
rseA_rpoE		Yes
				anti-sigma-E factor RseA_IGR_RNA polymerase sigma E factor
rspB			-9.76	putative Zn-dependent NAD(P)-binding oxidoreductase
ruvB			-8.95	ATP-dependent DNA helicase component of RuvABC resolvasome
rzpQ			-12.95	Rz-like protein Qin prophage
sbcB			-16.25	exodeoxyribonuclease I; exonuclease I
sdhD	6.5			succinate dehydrogenase hydrophobic membrane anchor subunit
secF	3.22			protein translocase subunit SecF
selB	7.87			selenocysteine-specific elongation factor
serU_mtfA	6.26			tRNA-Ser(CGA)_IGR_Mlc titration factor
sfmC			-11.86	putative periplasmic pilus chaperone
shiA	13.36			shikimate transporter
slyD			-11.19	FKBP-type peptidyl prolyl cis-trans isomerase (rotamase)
smrB			-16.71	putative DNA endonuclease
smtA	8.43			tRNA 5-carboxymethoxyuridine methyltransferase
speC	21.67			constitutive ornithine decarboxylase
syd	13			SecY-interacting protein
tar			-10	methyl-accepting chemotaxis protein II
tatD			-10.31	quality control of Tat-exported FeS proteins; Mg-dependent cytoplasmic DNase
thiE			-11.45	thiamine phosphate synthase (thiamine phosphate pyrophosphorylase)
thiH			-9.7	tyrosine lyase involved in thiamine-thiazole moiety synthesis
tolB			-11.2	periplasmic protein
tolR			-11.8	membrane spanning protein in TolA-TolQ-TolR complex
trmA	8.36			tRNA m5U54 methyltransferase
truD			-9.91	tRNA(Glu) pseudouridine(13) synthase
tsaC	6.62			L-threonylcarbamoyladenylate synthase
tufA			-10.69	translation elongation factor EF-Tu 1
ugpC	9.82			sn-glycerol 3-phosphate ABC transporter ATP binding subunit
ugpQ	12.57			glycerophosphodiester phosphodiesterase
uspD	53.45			universal stress protein
uspD_fpr	22.39			universal stress protein D_IGR_flavodoxin/ferredoxin-NADP+ reductase
uvrY	4.97			DNA-binding transcriptional activator
waaH			-10.58	LPS(HepIII)-glucuronic acid glycosyltransferase
waaN	7.22			lipid A biosynthesis myristoyltransferase
waaR			-11.62	lipopolysaccharide 1 2-glucosyltransferase; UDP-glucose:(glucosyl)LPS alpha-1 2-glucosyltransferase
wcaC			-8.75	putative glycosyl transferase
wrbA	15.49			NAD(P)H:quinone oxidoreductase
wrbA_ymdF	34.67			NAD(P)H:quinone oxidoreductase_IGR_stress-induced bacterial acidophilic repeat motifs-containing protein
wza			-15.65	colanic acid export protein; outer membrane auxillary lipoprotein
wzzB	5.88			regulator of length of O-antigen component of lipopolysaccharide chains
xerC	3			site-specific tyrosine recombinase
yabI			-15.22	DedA family inner membrane protein
yacL	4.26			UPF0231 family protein YacL
yadH			-11.13	putative ABC transporter permease
yahB			-11.86	putative DNA-bindng transcriptional regulator
ybaE			-8.08	putative ABC transporter periplasmic binding protein
ybaZ			-8.45	excision repair protein alkyltransferase-like protein ATL
ybdM			-11.52	Spo0J family protein ParB-like nuclease domain
ybiJ_ybiI(fiu)	23.84			DUF1471 domain-containing protein YbiJ_IGR_iron catecholate outer membrane transporter Fiu
ycaQ	10.11			interstrand DNA crosslink repair glycosylase
ycbC(elyC)_smtA(cmoM)	16.61			envelope biogenesis factor_IGR_tRNA cmo5U34 methyltransferase
yccJ_wrbA	15.33			PF13993 family protein YccJ_IGR_NAD(P)H:quinone oxidoreductase
ycgB	3.48			PF04293 family protein YcgB
ychE			-10.14	UPF0056 family inner membrane protein
ycjX			-10.8	DUF463 family protein putative P-loop NTPase
ydcH	10.71			uncharacterized protein
yddG			-8.84	aromatic amino acid exporter
ydhB			-12.78	LysR family putative transcriptional regulator
ydhZ			-8.81	uncharacterized protein
ydiZ	3.35			putative endoribonuclease
yebZ	5.2			PhoH-like protein
yeeD			-13.46	putative TusA family sulfur transferase
yeeE	3.04			inner membrane protein
yeeY	3.13			putative DNA-binding transcriptional regulator
yeeZ_yoeB	29.62			putative epimerase_IGR_ribosome-dependent mRNA interferase
yegH	3.37			inner membrane protein
yegU			-9.55	ADP-ribosyl glycohydrolase family protein
yehA			-13.8	putative fimbrial-like adhesin protein
yehC			-5.87	putative periplasmic pilin chaperone
yeiG			-9.96	S-formylglutathione hydrolase
yejO'	3.97			adhesin-like autotransporter
yfaL	9.52			putative autotransporter adhesin
yfbT	6.24			hexitol phosphatase A
yfcE	4.06			phosphodiesterase
yfdY	8.67			uncharacterized protein
yfeH	5.96			Putative symporter
yfgM			-8.78	ancillary SecYEG translocon subunit; putative anti-RcsB factor
ygaM	3.21			uncharacterized protein
ygbF			-9.28	CRISPR adaptation ssRNA endonuclease
ygdQ_ygdR	340.94			UPF0053 inner membrane protein YgdQ_IGR_dipeptide/tripeptide:H+ symporter DtpA
ygdR	387.17			DUF903 domain-containing lipoprotein
yggE			-8.69	oxidative stress defense protein
yhbS			-11.68	GNAT family putative N-acetyltransferase
yheV			-11.67	DUF2387 family putative metal-binding protein
yhfW			-15.2	phosphopentomutase-related metalloenzyme superfamily protein
yhhY			-11.04	aminoacyl nucleotide detoxifying acetyltransferase
yhjG	9.51			AsmA family protein
yhjJ			-12.72	putative periplasmic M16 family chaperone
yiaK			-7.81	2 3-diketo-L-gulonate reductase NADH-dependent
yidC			-10.2	membrane protein insertase
yigB	3.37			5-amino-6-(5-phospho-D-ribitylamino) uracil phosphatase
yihD			-11.25	DUF1040 protein YihD
yiiM			-13.9	6-N-hydroxylaminopurine resistance protein
yiiS	11.85			DUF406 domain-containing protein YiiS
yijD			-17.08	DUF1422 family inner membrane protein
yjfF			-11.33	putative sugar ABC transporter permease
yjgR	3.71			uncharacterized protein
yjjN	9.87			L-galactonate-5-dehydrogenase
ymdF			-10.96	KGG family protein
ynbD	30.34			uncharacterized protein
yobF_yebO	3.07			DUF2527 domain-containing protein_IGR_uncharacterized protein
yqhD			-12.43	aldehyde reductase NADPH-dependent
yqiB			-9.53	DUF1249 protein YqiB
yqjF			-11.66	putative quinol oxidase subunit
yrdD			-12.59	ssDNA-binding protein function unknown
ysaB_wecH	23.84			putative lipoprotein_IGR_O-acetyltransferase
ytfK			-6.46	DUF1107 family protein
zapC			-14.33	FtsZ stabilizer
zntR			-11.17	zntA gene transcriptional activator
zraR			-8.11	fused DNA-binding response regulator in two-component regulatory system with ZraS: response regulator/sigma54 interaction protein
For intergenic hits, the function was identified as Gene1function_IGR_Gene2function.
aMAPS. An mRNA needed to fit all the following criteria to be considered a hit; (1) > 25 reads (before normalization) in the MS2-MicF condition, (2) enrichment ratio ≥ 3 in the MS2-MicF MAPS experiment, (3) < 50 reads (before normalization) in the MS2 control, (4) ratio < 6.5 in the MS2 control experiment (8).
bRIL-Seq. mRNA recovered as chimeras with MicF in stationary phase. (From: Melamed et. al., Molecular Cell, 2016.)
cCopraRNA. The top 200 mRNAs predicted to interact with MicF were considered. (Wright et. al., PNAS, 2013 ; Wright et. al., NAR, 2014 ; Raden et. al., NAR, 2018.)
